# Supplementary material for: Residual Stress-Based Soft Robot with Capability for Grasping and Buoyancy Control
Source: Biomimetics (Basel). 2026 May 2;11(5):317. doi: 10.3390/biomimetics11050317 (PMC13204773; doi:10.3390/biomimetics11050317)
Supplement: Supplementary file 1 [file biomimetics-11-00317-s001.zip]

Archive with 4 entries (4 files):
- biomimetics-4190675-supplementary-english.pdf
- Video A.mp4
- Video B.mp4
- Video C.mp4
